# Supplementary material for: Improvements in Patient Monitoring in the Intensive Care Unit: Survey Study
Source: J Med Internet Res. 2020 Jun 19;22(6):e19091. doi: 10.2196/19091 (PMC7307326; doi:10.2196/19091)
Supplement: Multimedia Appendix 1 [file jmir_v22i6e19091_app1.xlsx]

## Sheet: Tabelle1
Deutsch		English
Frage	Antwort	Question	Answer
Diese Umfrage bezieht sich auf das aktuelle Patienten-Monitoring der Firma Philips der Intensivstationen der Klinik für Anästhesiologie m.S. operative Intensivmedizin CCM/CVK.		This survey concerns the current patient monitoring system from the Philips company on the intensive care units of the Department of Anesthesiology and Operative Intensive Care Medicine at Charité Campus Mitte and Campus Virchow Klinikum.
Mit dem aktuellen Patienten-Monitoring bin ich zufrieden.	stimme gar nicht zu stimme nicht zu teils/teils stimme zu stimme sehr zu	I am satisfied with the current patient monitoring.	strongly disagree disagree undecided agree strongly agree
Das aktuelle Patienten-Monitoring gewährleistet eine hohe Patientensicherheit.	stimme gar nicht zu stimme nicht zu teils/teils stimme zu stimme sehr zu	The current patient monitoring system guarantees a high level of patient safety.	strongly disagree disagree undecided agree strongly agree
Ich fühle mich sicher im Umgang mit dem Patienten-Monitoring.	stimme gar nicht zu stimme nicht zu teils/teils stimme zu stimme sehr zu	I feel confident using the patient monitoring system.	strongly disagree disagree undecided agree strongly agree
Folgende Aspekte des Patienten-Monitorings stören die Patientenversorgung:		The following aspects of the patient monitoring system are disrupting patient care:
Viele Falsch-Alarme, die keine Konsequenz haben (z.B. durch Messfehler, Artefakte, falsche Einstellung)	stimme gar nicht zu stimme nicht zu teils/teils stimme zu stimme sehr zu	Many false alarms without consequence (eg, due to measurement errors, artifacts, wrong settings)	strongly disagree disagree undecided agree strongly agree
Mangel an Benutzerfreundlichkeit	stimme gar nicht zu stimme nicht zu teils/teils stimme zu stimme sehr zu	Lack of usability	strongly disagree disagree undecided agree strongly agree
Mangel an Vernetzung (z.B. mit Beatmungsgerät, COPRA)	stimme gar nicht zu stimme nicht zu teils/teils stimme zu stimme sehr zu	Lack of interoperability (eg, to the ventilator, patient data management system)	strongly disagree disagree undecided agree strongly agree
Zu viele Sensorenkabel (Kabelsalat bei Patienten-Transport)	stimme gar nicht zu stimme nicht zu teils/teils stimme zu stimme sehr zu	Too many sensor cables (cable clutter during patient transport)	strongly disagree disagree undecided agree strongly agree
Fehlende Personal-Schulung in Patienten-Monitoring	stimme gar nicht zu stimme nicht zu teils/teils stimme zu stimme sehr zu	Lack of staff training in patient monitoring	strongly disagree disagree undecided agree strongly agree
Das aktuelle Patienten-Monitoring auf der ITS sollte durch folgende Maßnahmen verbessert werden:		The current patient monitoring on the ITS should be improved by the following measures:
Kabellose Sensoren	stimme gar nicht zu stimme nicht zu teils/teils stimme zu stimme sehr zu	Wireless Sensors	strongly disagree disagree undecided agree strongly agree
Nicht-invasive Sensoren (z.B. für Hämoglobin)	stimme gar nicht zu stimme nicht zu teils/teils stimme zu stimme sehr zu	Non-invasive sensors (eg for haemoglobin)	strongly disagree disagree undecided agree strongly agree
Reduktion der Falsch-Alarm Häufigkeit	stimme gar nicht zu stimme nicht zu teils/teils stimme zu stimme sehr zu	Reduction of false alarm frequency	strongly disagree disagree undecided agree strongly agree
Patientenfernüberwachung z.B. über Smartphone, Tablet	stimme gar nicht zu stimme nicht zu teils/teils stimme zu stimme sehr zu	Remote patient monitoring, eg, via mobile phone, tablet	strongly disagree disagree undecided agree strongly agree
Klinikstandard für Alarm-Management	stimme gar nicht zu stimme nicht zu teils/teils stimme zu stimme sehr zu	Hospital standard operating procedures for alarm management	strongly disagree disagree undecided agree strongly agree
Mehr Fortbildungen zu Patienten-Monitoring	stimme gar nicht zu stimme nicht zu teils/teils stimme zu stimme sehr zu	More staff training on patient monitoring	strongly disagree disagree undecided agree strongly agree
Für das Patienten-Monitoring der Zukunft wünsche ich mir zusätzlich folgende Geräte:		For the patient monitoring of the future I additionally wish for the following devices:
Smartphone	stimme gar nicht zu stimme nicht zu teils/teils stimme zu stimme sehr zu	Mobile phone	strongly disagree disagree undecided agree strongly agree
Großes Tablet	stimme gar nicht zu stimme nicht zu teils/teils stimme zu stimme sehr zu	Large tablet	strongly disagree disagree undecided agree strongly agree
Kleines Tablet	stimme gar nicht zu stimme nicht zu teils/teils stimme zu stimme sehr zu	Small tablet	strongly disagree disagree undecided agree strongly agree
Smartwatch	stimme gar nicht zu stimme nicht zu teils/teils stimme zu stimme sehr zu	Smartwatch	strongly disagree disagree undecided agree strongly agree
Allgegenwärtiges Zentralmonitoring z.B. durch Augmented Reality Brille (erweiterte Realität)	stimme gar nicht zu stimme nicht zu teils/teils stimme zu stimme sehr zu	Ubiquitous central monitoring, eg, by augmented reality glasses	strongly disagree disagree undecided agree strongly agree
In folgenden Situationen kann die Fern-Überwachung der Patienten mithilfe Smartphones oder Tablets nützlich sein:		Remote monitoring of patients using mobile phones or tablets can be useful in the following situations:
Im Bereitschaftsdienst	stimme gar nicht zu stimme nicht zu teils/teils stimme zu stimme sehr zu	On call duty	strongly disagree disagree undecided agree strongly agree
Um schneller alarmiert zu werden	stimme gar nicht zu stimme nicht zu teils/teils stimme zu stimme sehr zu	To be alerted faster	strongly disagree disagree undecided agree strongly agree
Bei Verantwortung für mehrere Stationen	stimme gar nicht zu stimme nicht zu teils/teils stimme zu stimme sehr zu	In case of responsibility for several wards	strongly disagree disagree undecided agree strongly agree
In der Pause (z.B. beim Frühstücken)	stimme gar nicht zu stimme nicht zu teils/teils stimme zu stimme sehr zu	During break (eg at breakfast)	strongly disagree disagree undecided agree strongly agree
Was ist Ihre Einstellung zu neuen digitalen Technologien in der Intensivmedizin?		What is your attitude towards new digital technologies in intensive care medicine?
Ich möchte mehr über neue digitale Technologien für die ITS erfahren.	stimme gar nicht zu stimme nicht zu teils/teils stimme zu stimme sehr zu	I would like to learn more about new digital technologies for ICU.	strongly disagree disagree undecided agree strongly agree
Ich möchte neue digitale Technologien für die ITS mitgestalten.	stimme gar nicht zu stimme nicht zu teils/teils stimme zu stimme sehr zu	I want to be involved in the development of new digital technologies for ICU.	strongly disagree disagree undecided agree strongly agree
Ich hätte gerne mehr Zeit im Alltag um neue digitale Technologien kennen zu lernen.	stimme gar nicht zu stimme nicht zu teils/teils stimme zu stimme sehr zu	I would like more time in my day-to-day life to learn about new digital technologies.	strongly disagree disagree undecided agree strongly agree
Neuen digitalen Technologien traue ich nicht.	stimme gar nicht zu stimme nicht zu teils/teils stimme zu stimme sehr zu	I do not trust new digital technologies.	strongly disagree disagree undecided agree strongly agree
Die Einführung neuer digitaler Technologien auf die ITS verringert die klinischen Fähigkeiten.	stimme gar nicht zu stimme nicht zu teils/teils stimme zu stimme sehr zu	The introduction of new digital technologies to ICU reduces clinical skills.	strongly disagree disagree undecided agree strongly agree
Folgende klinische Entscheidungshilfe-Systeme basierend auf Künstlicher Intelligenz würde ich in Zukunft gerne nutzen:		In future, I would like to use the following clinical decision support systems based on artificial intelligence:
Intelligentes Alarm-Management (z.B. automatische Alarmgrenzen, Trendalarm)	stimme gar nicht zu stimme nicht zu teils/teils stimme zu stimme sehr zu	Intelligent alarm management (e.g. automatic alarm limits, trend alarm)	strongly disagree disagree undecided agree strongly agree
Früherkennung von Komplikationen (z.B. Sepsis, akutes Nierenversagen)	stimme gar nicht zu stimme nicht zu teils/teils stimme zu stimme sehr zu	Early detection of complications (e.g. sepsis, acute kidney injury)	strongly disagree disagree undecided agree strongly agree
Früherkennung erhöhter Mortalität	stimme gar nicht zu stimme nicht zu teils/teils stimme zu stimme sehr zu	Early detection of increased mortality	strongly disagree disagree undecided agree strongly agree
Intelligenter Vorschlag von Leitlinien (z.B. bei Antibiotika, Delir)	stimme gar nicht zu stimme nicht zu teils/teils stimme zu stimme sehr zu	Intelligent proposal of guidelines (e.g. for antibiotics, delirium)	strongly disagree disagree undecided agree strongly agree
Was würde Sie motivieren klinische Entscheidungshilfe-Systeme basierend auf Künstlicher Intelligenz regelmäßig auf der ITS zu nutzen?		What would motivate you to use clinical decision support systems based on artificial intelligence on the ICU on a regular basis?
Nachvollziehbarkeit der künstlichen Intelligenz	stimme gar nicht zu stimme nicht zu teils/teils stimme zu stimme sehr zu	Transparency of artificial intelligence	strongly disagree disagree undecided agree strongly agree
Vernetzung z.B. mit COPRA, Patienten-Monitoring, Beatmungsgerät	stimme gar nicht zu stimme nicht zu teils/teils stimme zu stimme sehr zu	Interoperability, eg, with patient data management system, patient monitoring, ventilator	strongly disagree disagree undecided agree strongly agree
Hohe Benutzerfreundlichkeit	stimme gar nicht zu stimme nicht zu teils/teils stimme zu stimme sehr zu	High usability	strongly disagree disagree undecided agree strongly agree
Regelmäßige Unterstützung z.B. Schulungen, Workshops	stimme gar nicht zu stimme nicht zu teils/teils stimme zu stimme sehr zu	Regular support, eg, training courses, workshops	strongly disagree disagree undecided agree strongly agree
Fragen zu Technik-Affinität.		Questions about technical affinity.
Ich beschäftige mich gern genauer mit technischen Systemen.	stimme gar nicht zu stimme nicht zu teils/teils stimme zu stimme sehr zu	I like to deal with technical systems in more detail.	strongly disagree disagree undecided agree strongly agree
Ich probiere gern die Funktionen neuer technischer Systeme aus.	stimme gar nicht zu stimme nicht zu teils/teils stimme zu stimme sehr zu	I like to try out the features of new technical systems.	strongly disagree disagree undecided agree strongly agree
Es genügt mir, dass ein technisches System funktioniert, mir ist es egal, wie oder warum.	stimme gar nicht zu stimme nicht zu teils/teils stimme zu stimme sehr zu	It is sufficient for me that a technical system works, I do not care how or why.	strongly disagree disagree undecided agree strongly agree
Es genügt mir, die Grundfunktionen eines technischen Systems zu kennen.	stimme gar nicht zu stimme nicht zu teils/teils stimme zu stimme sehr zu	It is sufficient for me to know the basic features of a technical system.	strongly disagree disagree undecided agree strongly agree
