# Supplementary material for: Improvements in Patient Monitoring in the Intensive Care Unit: Survey Study
Source: J Med Internet Res. 2020 Jun 19;22(6):e19091. doi: 10.2196/19091 (PMC7307326; doi:10.2196/19091)
Supplement: Multimedia Appendix 2 [file jmir_v22i6e19091_app2.xlsx]

## Sheet: SARPI3_Inference
item_name	n_respondents	observed_median	lower_limit_of_bootstrapped_median	upper_limit_of_bootstrapped_median
I'm satisfied with the current patient monitoring	85	3	3	4
The current patient monitoring system guarantees a high level of patient safety	85	4	3	4
I feel confident using the patient monitoring system	86	4	4	4
Many false alarms without consequence	86	4	4	4
Lack of usability	85	3	3	3
Lack of interoperability	86	3	3	4
Too many sensor cables	85	4	4	5
Lack of staff training in patient monitoring	85	3	3	4
Wireless sensors	86	5	5	5
Non-invasive sensors	83	4	3	4
Reduction of false alarm frequency	86	5	4	5
Remote patient monitoring, eg, via smartphone, tablet	86	3	3	4
Hospital standard operating procedures for alarm management	86	4	4	4
More staff training on patient monitoring	85	4	3	4
Smartphone	85	2	2	3
Large tablet	84	3	2.5	3
Small tablet	85	4	3	4
Smartwatch	83	1	1	2
Ubiquitous central monitoring, eg, by augmented reality	83	1	1	2
On-call duty	84	4	3	4
To be alerted faster	84	4	4	4
In case of responsibility for several wards	83	4	4	4
During break	85	1	1	3
I would like to learn more about new digital technologies for ICU	86	4	4	4
I want to be involved in the development of new digital technologies for ICU	86	4	3	4
I would like more time in day-to-day life to learn about new digital technologies	85	4	4	4
I do not trust new digital technologies	86	2	2	2
The introduction of new digital technologies to ICU reduces clinical skills	86	2	2	3
Intelligent alarm management	85	3	3	4
Early detection of complications	85	4	4	4
Early detection of increased mortality	85	4	4	4
Intelligent proposal of guidelines	85	4	4	4
Understandability of artificial intelligence	85	4	4	4
Connection eg, with patient data management system, patient monitoring, ventilator	85	4	4	4
High usability	84	5	4	5
Regular support, eg, training courses, workshops	83	4	4	5
I like to occupy myself in greater detail with technical systems	86	3	3	4
I like testing the functions of new technical systems	86	4	3	4
It is enough for me that technical system works; I don't care how and why	86	2	2	3
It is enough for me to know the basic functions of a technical systems	86	3	2	3
