# Supplementary material for: Improvements in Patient Monitoring in the Intensive Care Unit: Survey Study
Source: J Med Internet Res. 2020 Jun 19;22(6):e19091. doi: 10.2196/19091 (PMC7307326; doi:10.2196/19091)
Supplement: Multimedia Appendix 3 [file jmir_v22i6e19091_app3.xlsx]

## Sheet: Tabelle1
I'm satisfied with the current patient monitoring	The current patient monitoring system guarantees a high level of patient safety	I feel confident using the patient monitoring system	Many false alarms without consequence	Lack of usability	Lack of interoperability	Too many sensor cables	Lack of staff training in patient monitoring	Wireless sensors	Non-invasive sensors	Reduction of false alarm frequency	Remote patient monitoring, e.g. via smartphone, tablet	Hospital standard operating procedures for alarm management	More staff training on patient monitoring	Smartphone	Large tablet	Small tablet	Smartwatch	Ubiquitous central monitoring, e.g. by augmented reality	On-call duty	To be alerted faster	In case of responsibility for several wards	During break	I would like to learn more about new digital technologies for ICU	I want to be involved in the development of new digital technologies for ICU	I would like more time in day-to-day life to learn about new digital technologies	I do not trust new digital technologies	The introduction of new digital technologies to ICU reduces clinical skills	Intelligent alarm management	Early detection of complications	Early detection of increased mortality	Intelligent proposal of guidelines	Understandability of artificial intelligence	Connection e.g. with patient data management system, patient monitoring, ventilator	High usability	Regular support, e.g. training courses, workshops	I like to occupy myself in greater detail with technical systems	I like testing the functions of new technical systems	It is enough for me that technical system works; I don't care how and why	It is enough for me to know the basic functions of a technical systems	profession
Neutral	Neutral	Neutral	Agree	Agree	Agree	Strongly Agree	Agree	Strongly Agree	Strongly Agree	Agree	Disagree	Agree	Agree	Neutral	Neutral	Neutral	Agree	Agree	Agree	Agree	Strongly Agree	Agree	Agree	Agree	Agree	Disagree	Disagree	Agree	Strongly Agree	Strongly Agree	Strongly Agree	Agree	Strongly Agree	Strongly Agree	Strongly Agree	Agree	Agree	Disagree	Disagree	Physician
Neutral	Agree	Agree	Strongly Agree	Agree	Agree	Neutral	Neutral	Strongly Agree	Strongly Agree	Strongly Agree	Agree	Agree	Neutral	NA	NA	NA	NA	Strongly Agree	Disagree	Disagree	Agree	Neutral	Strongly Agree	Strongly Agree	Strongly Agree	Disagree	Disagree	Neutral	Agree	Strongly Agree	Strongly Agree	Agree	Agree	NA	Agree	Agree	Agree	Neutral	Disagree	Physician
Neutral	Neutral	Agree	Strongly Agree	Strongly Agree	Neutral	Agree	Strongly Agree	Agree	Neutral	Strongly Agree	Strongly Agree	Strongly Agree	Strongly Agree	Strongly Agree	Neutral	Neutral	Strongly Agree	Neutral	Agree	Agree	Neutral	Strongly disagree	Agree	Agree	Strongly Agree	Disagree	Neutral	Agree	Agree	Agree	Agree	Agree	Agree	Strongly Agree	Agree	Neutral	Neutral	Neutral	Disagree	Nurse
Agree	Agree	Agree	Disagree	Disagree	Neutral	Agree	Strongly disagree	Agree	Neutral	Neutral	Strongly disagree	Strongly disagree	Strongly disagree	Strongly disagree	Strongly disagree	Disagree	Strongly disagree	Strongly disagree	Neutral	Disagree	Neutral	Neutral	Neutral	Strongly disagree	Disagree	Neutral	Neutral	Neutral	Neutral	Neutral	Neutral	Agree	Agree	Agree	Agree	Strongly disagree	Strongly disagree	Agree	Agree	Physician
Agree	Agree	Agree	Strongly Agree	Neutral	Neutral	Agree	Agree	Strongly Agree	Strongly Agree	Strongly Agree	Disagree	Agree	Agree	Disagree	Neutral	Neutral	Strongly disagree	Agree	Agree	Neutral	Agree	Disagree	Strongly Agree	Strongly Agree	Strongly Agree	Disagree	Neutral	Neutral	Strongly Agree	Strongly Agree	Strongly Agree	Agree	Agree	Agree	Agree	Strongly Agree	Strongly Agree	Disagree	Disagree	Nurse
Neutral	Neutral	Agree	Strongly Agree	Agree	Neutral	Strongly Agree	Agree	Strongly Agree	Neutral	Strongly Agree	Agree	Agree	Agree	Disagree	Disagree	Agree	Disagree	Neutral	Agree	Agree	Agree	Strongly disagree	Agree	Agree	Agree	Disagree	Disagree	Neutral	Agree	Agree	Neutral	Agree	Agree	Agree	Strongly Agree	Agree	Strongly Agree	Disagree	Neutral	Nurse
Neutral	Neutral	Agree	Agree	Disagree	Disagree	Agree	Strongly Agree	Strongly Agree	Strongly Agree	Strongly Agree	Disagree	Strongly Agree	Strongly Agree	Disagree	Neutral	Neutral	Strongly disagree	Strongly disagree	Neutral	Neutral	Neutral	Agree	Strongly Agree	Strongly Agree	Strongly Agree	Disagree	Disagree	Neutral	Agree	Agree	Agree	Agree	Agree	Agree	Agree	Strongly Agree	Strongly Agree	Neutral	Agree	Nurse
Agree	Agree	Agree	Neutral	Neutral	Disagree	Neutral	Agree	Agree	Agree	Agree	Agree	Agree	Agree	Agree	Agree	Agree	Neutral	Disagree	Strongly Agree	Strongly Agree	Strongly Agree	Strongly disagree	Strongly Agree	Strongly Agree	Strongly Agree	Strongly disagree	Strongly disagree	Strongly Agree	Strongly Agree	Strongly Agree	Strongly Agree	Strongly Agree	Strongly Agree	Strongly Agree	Strongly Agree	Strongly Agree	Strongly Agree	Neutral	Agree	Physician
Neutral	Agree	Agree	Neutral	Disagree	Strongly disagree	Agree	Disagree	Agree	Neutral	Agree	Neutral	Agree	Neutral	Neutral	Strongly disagree	Strongly disagree	Neutral	Neutral	Agree	Agree	Agree	Strongly disagree	Agree	Neutral	Agree	Strongly disagree	Neutral	Agree	Agree	Agree	Agree	Strongly Agree	Strongly Agree	Strongly Agree	Strongly Agree	Neutral	Agree	Agree	Neutral	Physician
Neutral	Disagree	Disagree	Strongly Agree	Agree	Agree	Strongly Agree	Agree	Strongly Agree	Strongly Agree	Strongly Agree	Neutral	Neutral	Agree	Strongly disagree	Strongly Agree	Agree	Strongly disagree	Strongly disagree	Strongly disagree	Agree	Agree	Strongly disagree	Agree	Agree	Agree	Strongly disagree	Neutral	Strongly disagree	Neutral	Neutral	Agree	Strongly Agree	Agree	Strongly Agree	Strongly Agree	Neutral	Neutral	Disagree	Disagree	Nurse
Neutral	Neutral	Neutral	Agree	Neutral	Agree	Agree	Neutral	Agree	Neutral	Agree	Neutral	Agree	Neutral	Strongly disagree	Neutral	Agree	Strongly disagree	Strongly disagree	Agree	Agree	Agree	Agree	Neutral	Disagree	Neutral	Neutral	Disagree	Agree	Agree	Agree	Agree	Strongly disagree	Neutral	Agree	Agree	Strongly disagree	Strongly disagree	Neutral	Neutral	Nurse
Agree	Agree	Strongly Agree	Agree	Neutral	Strongly Agree	Strongly Agree	Agree	Strongly Agree	Neutral	Strongly Agree	Strongly Agree	Neutral	Strongly Agree	Agree	Neutral	Agree	Strongly disagree	Strongly disagree	Neutral	Agree	Agree	Strongly disagree	Agree	Neutral	Agree	Strongly disagree	Strongly disagree	Agree	Agree	Neutral	Agree	Agree	Strongly Agree	Strongly Agree	Agree	Agree	Strongly Agree	Disagree	Strongly disagree	Physician
Agree	Agree	Agree	Neutral	Disagree	Neutral	Neutral	Disagree	Neutral	Disagree	Agree	Neutral	Neutral	Disagree	Disagree	Agree	Strongly disagree	Strongly disagree	Disagree	Agree	Neutral	Disagree	Strongly disagree	Agree	Strongly disagree	Neutral	Strongly disagree	Strongly disagree	Strongly Agree	Strongly Agree	Agree	Agree	Agree	Agree	Neutral	Neutral	Disagree	Neutral	Agree	Disagree	Physician
Disagree	Disagree	Strongly disagree	Strongly Agree	Strongly Agree	Neutral	Strongly Agree	Strongly Agree	Strongly Agree	Strongly Agree	Strongly Agree	Neutral	Strongly Agree	Strongly Agree	Neutral	Neutral	Strongly Agree	NA	Strongly Agree	Strongly Agree	Agree	Strongly disagree	Agree	Neutral	Disagree	Strongly Agree	Neutral	Neutral	Agree	Strongly Agree	Strongly Agree	Strongly Agree	Strongly Agree	Agree	Strongly Agree	Strongly Agree	Disagree	Disagree	Strongly Agree	Agree	Physician
Agree	Agree	Agree	Agree	Neutral	Disagree	Disagree	Disagree	Strongly Agree	Strongly Agree	Agree	Strongly disagree	Agree	Agree	Strongly disagree	Strongly disagree	Strongly disagree	Strongly disagree	Strongly disagree	Strongly disagree	Agree	Agree	Strongly disagree	Strongly Agree	Strongly Agree	Strongly Agree	Strongly disagree	Disagree	Agree	Agree	Agree	Agree	Agree	Strongly Agree	Strongly Agree	Strongly Agree	Neutral	Neutral	Agree	Agree	Nurse
Strongly Agree	Strongly Agree	Strongly Agree	Neutral	NA	Disagree	Neutral	Strongly disagree	Agree	Agree	Agree	Agree	Agree	Agree	Agree	Agree	Agree	Agree	NA	Neutral	Agree	Agree	Neutral	Agree	Agree	Neutral	Neutral	Neutral	Neutral	Agree	Agree	Agree	Neutral	Agree	Agree	Agree	Neutral	Neutral	Disagree	Disagree	Nurse
Neutral	Neutral	Neutral	Agree	Neutral	Agree	Strongly Agree	Agree	Strongly Agree	Strongly Agree	Neutral	Neutral	Neutral	Agree	Neutral	Strongly Agree	Agree	Disagree	Neutral	Agree	Neutral	Agree	Neutral	Agree	Agree	Agree	Disagree	Disagree	Neutral	Agree	Agree	Agree	Agree	Agree	Agree	Strongly Agree	Disagree	Neutral	Neutral	Neutral	Physician
Agree	Agree	Strongly Agree	Neutral	Disagree	Strongly Agree	Strongly Agree	Strongly disagree	Strongly Agree	Disagree	Agree	Agree	Neutral	Strongly disagree	Neutral	Strongly disagree	Strongly disagree	Strongly disagree	Neutral	Strongly Agree	Neutral	Strongly Agree	Strongly disagree	Strongly Agree	Strongly Agree	Strongly Agree	Strongly disagree	Disagree	Strongly Agree	Neutral	Neutral	Agree	Agree	Agree	Strongly Agree	Disagree	Agree	Agree	Disagree	Neutral	Physician
Neutral	Neutral	Neutral	Neutral	Disagree	Disagree	Neutral	Agree	Strongly Agree	Neutral	Strongly Agree	Strongly disagree	Neutral	Agree	Strongly disagree	Strongly disagree	Strongly disagree	Strongly disagree	Neutral	Disagree	Disagree	Agree	Agree	Neutral	Agree	Agree	Neutral	Neutral	Neutral	Agree	Neutral	Neutral	Agree	Agree	Strongly Agree	Agree	Neutral	Neutral	Disagree	Neutral	Nurse
Agree	Neutral	Agree	Strongly Agree	Disagree	Disagree	Agree	Neutral	Strongly Agree	Agree	Strongly Agree	Disagree	Agree	Neutral	Strongly disagree	Strongly disagree	Strongly disagree	Strongly disagree	Strongly disagree	Strongly Agree	Neutral	Strongly Agree	Neutral	Agree	Agree	Neutral	Neutral	Neutral	Disagree	Agree	Agree	Neutral	Neutral	Agree	Agree	Agree	Disagree	Disagree	Neutral	Neutral	Nurse
Agree	Neutral	Neutral	Strongly Agree	Agree	Strongly Agree	Strongly Agree	Strongly Agree	Strongly Agree	Neutral	Strongly Agree	Disagree	Agree	Neutral	Strongly disagree	Neutral	Neutral	Strongly disagree	Strongly disagree	Agree	Neutral	Agree	Strongly disagree	Agree	Disagree	Disagree	Neutral	Neutral	Agree	Agree	Agree	Agree	Strongly Agree	Strongly Agree	Strongly Agree	Neutral	Disagree	Neutral	Agree	Strongly Agree	Physician
Neutral	Neutral	Strongly Agree	Agree	Strongly disagree	Disagree	Disagree	Strongly disagree	Agree	Disagree	Agree	Agree	Disagree	Strongly disagree	Strongly Agree	Neutral	Strongly Agree	Agree	Strongly disagree	Agree	Agree	Agree	Strongly Agree	Strongly Agree	Neutral	Agree	Disagree	Neutral	Disagree	Agree	Agree	Agree	Agree	Agree	Agree	Agree	Agree	Agree	Disagree	Disagree	Nurse
Agree	Agree	Agree	Neutral	Disagree	Strongly Agree	Agree	Agree	Strongly Agree	Strongly Agree	Agree	Strongly Agree	Agree	Agree	Neutral	Strongly Agree	Agree	Neutral	Strongly Agree	Neutral	Strongly Agree	Agree	Strongly disagree	Strongly Agree	Strongly Agree	Strongly Agree	Disagree	Disagree	Strongly Agree	Strongly Agree	Strongly Agree	Strongly Agree	Agree	Strongly Agree	Strongly Agree	Strongly Agree	Agree	Neutral	Neutral	Agree	Nurse
Agree	Strongly Agree	Strongly Agree	Agree	Neutral	Strongly disagree	Strongly Agree	Strongly disagree	Strongly Agree	NA	Strongly Agree	Disagree	Strongly disagree	Strongly disagree	Strongly disagree	Strongly disagree	Strongly disagree	Strongly disagree	Strongly disagree	NA	NA	NA	NA	Strongly disagree	Strongly disagree	Strongly disagree	Disagree	Neutral	NA	NA	NA	NA	NA	NA	NA	NA	Strongly disagree	Strongly disagree	Strongly Agree	Strongly Agree	Nurse
NA	NA	Agree	Agree	Disagree	Disagree	Agree	Disagree	Strongly Agree	Agree	Strongly Agree	Neutral	Strongly Agree	Neutral	Disagree	Disagree	Strongly Agree	Strongly disagree	NA	Strongly Agree	Agree	Strongly Agree	Strongly disagree	Agree	Neutral	Neutral	Strongly disagree	Strongly disagree	Agree	Agree	Agree	Strongly Agree	Strongly disagree	Agree	Neutral	Agree	Neutral	Neutral	Disagree	Disagree	Nurse
Agree	Strongly Agree	Strongly Agree	Strongly Agree	Neutral	Agree	Strongly Agree	Neutral	Strongly Agree	Neutral	Strongly Agree	Neutral	Agree	Agree	Disagree	Agree	Agree	Disagree	Strongly disagree	Agree	Agree	Agree	Agree	Agree	Disagree	Neutral	Neutral	Neutral	Agree	Strongly Agree	Strongly Agree	Neutral	Strongly Agree	Agree	Strongly Agree	Strongly Agree	Disagree	Neutral	Neutral	Agree	Nurse
Disagree	Agree	Strongly Agree	Neutral	Strongly Agree	Disagree	Strongly Agree	Strongly disagree	Strongly Agree	Strongly Agree	Strongly Agree	Strongly Agree	Strongly disagree	Disagree	Strongly Agree	Strongly Agree	Strongly Agree	Strongly Agree	Strongly Agree	Strongly Agree	Strongly Agree	Strongly Agree	Strongly Agree	Strongly Agree	Strongly Agree	Strongly Agree	Strongly disagree	Strongly disagree	Strongly Agree	Strongly Agree	Strongly Agree	Strongly Agree	Strongly Agree	Strongly Agree	Strongly Agree	Strongly Agree	Strongly Agree	Strongly Agree	Disagree	Strongly disagree	Nurse
Neutral	Agree	Strongly Agree	Neutral	Strongly Agree	Agree	Neutral	Disagree	Strongly Agree	Strongly Agree	Agree	Strongly Agree	Disagree	Disagree	Agree	Strongly Agree	Strongly Agree	Neutral	Disagree	Strongly Agree	Strongly Agree	Strongly Agree	Strongly disagree	Agree	Neutral	Agree	Neutral	Agree	Agree	Agree	Agree	Agree	Agree	Agree	Agree	Agree	Agree	Agree	Strongly disagree	Strongly disagree	Nurse
Neutral	Neutral	Strongly Agree	Agree	Agree	Disagree	Agree	Strongly Agree	Strongly Agree	Strongly Agree	Strongly Agree	Strongly disagree	Strongly disagree	Strongly Agree	Strongly disagree	Strongly disagree	Strongly disagree	Strongly disagree	Strongly disagree	Strongly disagree	Strongly disagree	Strongly disagree	Strongly disagree	Disagree	Disagree	Disagree	Agree	Strongly Agree	Strongly disagree	Agree	Agree	Agree	Neutral	Neutral	Neutral	Agree	Strongly Agree	Strongly Agree	Strongly disagree	Strongly disagree	Nurse
Agree	Neutral	Agree	Strongly Agree	Disagree	Disagree	Agree	Agree	Strongly disagree	Disagree	Agree	Disagree	Agree	Agree	Neutral	Strongly disagree	Neutral	Agree	Disagree	Agree	Agree	Agree	Neutral	Strongly Agree	Agree	Agree	Neutral	Disagree	Agree	Agree	Disagree	Agree	Agree	Agree	Agree	Agree	Neutral	Strongly Agree	Neutral	Strongly Agree	Physician
Agree	Agree	Strongly Agree	Neutral	Disagree	Disagree	Agree	Disagree	Agree	Agree	Agree	Disagree	Neutral	Neutral	Strongly disagree	Agree	Strongly disagree	Strongly disagree	Neutral	Strongly disagree	Neutral	Neutral	Strongly disagree	Agree	Agree	Neutral	Disagree	Agree	Agree	Agree	Agree	Agree	Agree	Agree	Agree	Agree	Agree	Agree	Disagree	Neutral	Nurse
Neutral	Agree	Agree	Strongly Agree	Neutral	Strongly Agree	Strongly Agree	Disagree	Strongly Agree	Agree	Strongly Agree	Agree	Strongly Agree	Neutral	Agree	Agree	Strongly Agree	Disagree	Disagree	Neutral	Strongly Agree	Agree	Agree	Strongly Agree	Agree	Strongly Agree	Disagree	Disagree	Agree	Strongly Agree	Agree	Strongly Agree	Agree	Strongly Agree	Strongly Agree	Agree	Agree	Agree	Disagree	Neutral	Physician
Neutral	Neutral	Strongly Agree	Neutral	Agree	Strongly disagree	Strongly Agree	Neutral	Strongly Agree	Neutral	Agree	Neutral	Agree	Agree	Strongly disagree	Strongly disagree	Strongly Agree	Strongly disagree	Strongly disagree	Neutral	Agree	Agree	Strongly disagree	Strongly Agree	Strongly disagree	Neutral	Strongly disagree	Strongly disagree	Neutral	Strongly Agree	Strongly Agree	Strongly Agree	Strongly Agree	Strongly Agree	Strongly Agree	Strongly Agree	Strongly Agree	Strongly Agree	Strongly disagree	Strongly disagree	Nurse
Agree	Neutral	Neutral	Agree	Disagree	Disagree	Strongly Agree	Agree	Strongly Agree	Neutral	Agree	Strongly Agree	Disagree	Agree	Neutral	Disagree	Disagree	Agree	Agree	Neutral	Strongly Agree	Strongly Agree	Strongly disagree	Agree	Agree	Agree	Disagree	Disagree	Disagree	Neutral	Agree	Agree	Agree	Strongly Agree	Strongly Agree	Strongly Agree	Agree	Agree	Neutral	Neutral	Nurse
Agree	Neutral	Agree	Agree	Neutral	Disagree	Strongly Agree	Agree	Strongly Agree	Agree	Agree	Neutral	Agree	Agree	Disagree	Agree	Agree	Disagree	Disagree	Agree	Agree	Agree	Disagree	Agree	Agree	Agree	Disagree	Neutral	Neutral	Agree	Agree	Strongly Agree	Strongly Agree	Agree	Strongly Agree	Agree	Disagree	Neutral	Agree	Neutral	Nurse
Neutral	Neutral	Neutral	Agree	Agree	Agree	Agree	Strongly Agree	Agree	Agree	Agree	Neutral	Agree	Agree	Disagree	Disagree	Agree	Strongly disagree	Strongly disagree	Neutral	Agree	Agree	Strongly disagree	Neutral	Neutral	Agree	Neutral	Neutral	Neutral	Agree	Agree	Agree	Agree	Agree	Strongly Agree	Strongly Agree	Neutral	Neutral	Disagree	Disagree	Nurse
Agree	Agree	Agree	Neutral	Neutral	Neutral	Agree	Neutral	Agree	NA	Strongly Agree	Agree	Disagree	Neutral	Disagree	NA	Neutral	Disagree	Strongly disagree	Agree	Agree	Agree	Agree	Neutral	Neutral	Neutral	Agree	Neutral	Neutral	Agree	Agree	Agree	Agree	Agree	Neutral	Agree	Disagree	Neutral	Neutral	Disagree	Nurse
Neutral	Agree	Strongly Agree	Strongly Agree	Neutral	Disagree	Strongly Agree	Strongly Agree	Strongly Agree	Disagree	Strongly Agree	Strongly Agree	Strongly disagree	Neutral	Strongly Agree	Agree	Strongly Agree	Strongly Agree	Agree	Disagree	Agree	Strongly Agree	Strongly disagree	Strongly Agree	Strongly Agree	Strongly Agree	Neutral	Neutral	Strongly disagree	Strongly disagree	Strongly disagree	Strongly disagree	Disagree	Strongly Agree	Agree	Agree	Strongly Agree	Strongly Agree	Disagree	Strongly disagree	Nurse
Neutral	Agree	Agree	Agree	Neutral	Agree	Agree	Agree	Strongly Agree	Neutral	Agree	Strongly Agree	Neutral	Agree	Neutral	Neutral	Agree	Strongly disagree	Strongly disagree	Strongly Agree	Disagree	Disagree	Strongly Agree	Agree	Neutral	Neutral	Neutral	Agree	Strongly disagree	Strongly Agree	Strongly Agree	Strongly Agree	Neutral	Strongly Agree	Strongly Agree	Strongly Agree	Disagree	Disagree	Disagree	Disagree	Physician
Agree	Agree	Neutral	Agree	Neutral	Disagree	Strongly Agree	Neutral	Strongly Agree	Disagree	Strongly Agree	Strongly disagree	Disagree	Agree	Strongly disagree	Strongly disagree	Strongly disagree	Strongly disagree	Strongly disagree	Strongly disagree	Strongly disagree	Strongly disagree	Strongly disagree	Neutral	Agree	Neutral	Neutral	Strongly Agree	Neutral	Neutral	Disagree	Neutral	Strongly Agree	Neutral	Strongly Agree	Agree	Strongly Agree	Agree	Disagree	Strongly disagree	Nurse
Neutral	Neutral	Disagree	Neutral	Strongly Agree	Strongly Agree	Strongly Agree	Strongly Agree	Agree	Agree	Neutral	Neutral	Neutral	Strongly Agree	Strongly disagree	Agree	Neutral	Strongly disagree	Strongly disagree	Neutral	Neutral	Neutral	Strongly disagree	Neutral	Agree	Strongly Agree	Strongly disagree	Neutral	Disagree	Neutral	Neutral	Agree	Agree	Agree	Strongly Agree	Strongly Agree	Strongly Agree	Neutral	Disagree	Neutral	Physician
Disagree	Neutral	Strongly Agree	Strongly Agree	Disagree	Strongly Agree	Neutral	Strongly disagree	Strongly Agree	Neutral	Strongly Agree	Strongly Agree	Strongly Agree	Disagree	Agree	Neutral	Strongly Agree	Strongly disagree	Strongly disagree	Neutral	Agree	Agree	Disagree	Strongly Agree	Strongly Agree	Strongly Agree	Strongly disagree	Strongly disagree	Agree	Agree	Neutral	Agree	Strongly Agree	Disagree	Neutral	Disagree	Strongly Agree	Strongly Agree	Strongly disagree	Strongly disagree	Physician
Neutral	Neutral	Agree	Agree	Agree	Agree	Strongly Agree	Strongly Agree	Strongly Agree	Strongly Agree	Strongly Agree	Agree	Agree	Agree	Disagree	Strongly Agree	Agree	Disagree	Agree	Strongly Agree	Strongly Agree	Strongly Agree	Strongly Agree	Strongly Agree	Strongly Agree	Agree	Disagree	Neutral	Strongly Agree	Strongly Agree	Strongly Agree	Strongly Agree	Strongly Agree	Strongly Agree	Strongly Agree	Strongly Agree	Strongly Agree	Strongly Agree	Strongly Agree	Strongly Agree	Physician
Agree	Agree	Agree	Neutral	Neutral	Neutral	Agree	Disagree	Agree	Disagree	Neutral	Disagree	Neutral	Neutral	Strongly disagree	Strongly disagree	Strongly disagree	Strongly disagree	Strongly disagree	Strongly disagree	Strongly disagree	Strongly disagree	Strongly disagree	Agree	Neutral	Neutral	Agree	Agree	Agree	Neutral	Neutral	Neutral	Neutral	Agree	Agree	Neutral	Disagree	Disagree	Neutral	Agree	Nurse
Disagree	Neutral	Agree	Strongly Agree	Agree	Strongly Agree	Strongly Agree	Agree	Strongly Agree	Strongly Agree	Strongly Agree	Agree	Neutral	Strongly Agree	Strongly Agree	Disagree	Agree	Disagree	Strongly disagree	Agree	Strongly Agree	Agree	Strongly disagree	Agree	Agree	Strongly Agree	Neutral	Agree	Neutral	Strongly Agree	Strongly Agree	Strongly Agree	Strongly Agree	Agree	Strongly Agree	Strongly Agree	Agree	Agree	Disagree	Disagree	Nurse
Neutral	Neutral	Agree	Strongly Agree	Agree	Agree	Agree	Neutral	Strongly Agree	Strongly Agree	Strongly Agree	Strongly Agree	Strongly Agree	Strongly Agree	Strongly Agree	Agree	Strongly Agree	Agree	Strongly disagree	Strongly Agree	Strongly Agree	Strongly Agree	Strongly Agree	Strongly Agree	Strongly Agree	Strongly Agree	Strongly disagree	Strongly disagree	Neutral	Neutral	Neutral	Agree	Agree	Agree	Strongly Agree	Strongly Agree	Strongly Agree	Strongly Agree	Disagree	Disagree	Nurse
Disagree	Neutral	Neutral	Agree	Agree	Agree	Agree	Agree	Strongly Agree	Strongly Agree	Strongly Agree	Strongly Agree	Strongly Agree	Strongly Agree	Strongly disagree	Neutral	Neutral	Strongly disagree	Disagree	Disagree	Agree	Agree	Strongly disagree	Neutral	Strongly Agree	Agree	Disagree	Disagree	Agree	Agree	Agree	Agree	Neutral	Agree	Agree	NA	Disagree	Disagree	Agree	Agree	Nurse
Strongly Agree	Agree	Agree	Neutral	Neutral	Disagree	Disagree	Disagree	Strongly Agree	Agree	Agree	Agree	Agree	Agree	Strongly disagree	Neutral	Agree	Agree	Strongly disagree	Agree	Agree	Agree	Agree	Strongly Agree	Agree	Strongly Agree	Strongly disagree	Disagree	Agree	Strongly Agree	Strongly Agree	Strongly Agree	Strongly Agree	Strongly Agree	Strongly Agree	Strongly Agree	Agree	Agree	Neutral	Disagree	Physician
Neutral	Agree	Agree	Agree	Strongly Agree	Strongly Agree	Neutral	Strongly Agree	Strongly Agree	Neutral	Agree	Neutral	Strongly Agree	Strongly Agree	Disagree	Disagree	Agree	Strongly Agree	Agree	Disagree	Agree	Agree	Disagree	Agree	Agree	Neutral	Neutral	Agree	Strongly disagree	Neutral	Neutral	Agree	Strongly Agree	Strongly Agree	Agree	Strongly Agree	Agree	Neutral	Neutral	Disagree	Nurse
Agree	Agree	Neutral	Strongly Agree	Agree	Strongly Agree	Strongly Agree	Agree	Strongly Agree	Strongly disagree	Strongly Agree	Disagree	Neutral	Disagree	Agree	Agree	Agree	Strongly disagree	Strongly disagree	Neutral	Neutral	Agree	Strongly disagree	Agree	Neutral	Agree	Disagree	Strongly disagree	Agree	Agree	Strongly disagree	Strongly Agree	Strongly Agree	Strongly Agree	Strongly Agree	Strongly Agree	Neutral	Neutral	Agree	Strongly Agree	Physician
Disagree	Neutral	Strongly Agree	Agree	Disagree	Disagree	Neutral	Disagree	Strongly Agree	Neutral	Strongly Agree	Neutral	Disagree	Neutral	Neutral	Neutral	Strongly disagree	Strongly disagree	Strongly disagree	Strongly disagree	Strongly disagree	Strongly disagree	Neutral	Agree	Strongly disagree	Strongly disagree	Disagree	Neutral	Strongly disagree	Strongly disagree	Strongly disagree	Neutral	Agree	Agree	Strongly Agree	Agree	Strongly disagree	Disagree	Agree	Agree	Nurse
Agree	Neutral	Agree	Neutral	Disagree	Disagree	Agree	Disagree	Strongly Agree	Agree	Agree	Agree	Agree	NA	Strongly Agree	Disagree	Strongly Agree	Disagree	Neutral	Strongly Agree	Agree	Strongly Agree	Strongly Agree	Agree	Disagree	NA	Strongly disagree	Disagree	Agree	Agree	Agree	Agree	Agree	Agree	Agree	Agree	Neutral	Agree	Neutral	Disagree	Physician
Agree	Agree	Agree	Neutral	Disagree	Agree	Strongly Agree	Disagree	Strongly Agree	NA	Agree	Strongly Agree	Agree	Neutral	Strongly disagree	Agree	Agree	Strongly disagree	Strongly disagree	NA	Neutral	Neutral	Strongly disagree	Agree	Agree	Agree	Strongly disagree	Strongly disagree	Strongly disagree	Neutral	Neutral	Disagree	Agree	Agree	Agree	Agree	Neutral	Neutral	Neutral	Neutral	Nurse
Neutral	Agree	Agree	Strongly Agree	Neutral	Strongly disagree	Strongly Agree	Agree	Strongly Agree	Neutral	Strongly Agree	Agree	Strongly Agree	Strongly Agree	Agree	Agree	Agree	Strongly Agree	Strongly disagree	Neutral	Agree	Agree	Agree	Strongly Agree	Strongly Agree	Strongly Agree	Strongly disagree	Strongly disagree	Neutral	Agree	Agree	Agree	Strongly Agree	Strongly Agree	Strongly Agree	Strongly Agree	Neutral	Neutral	Disagree	Strongly disagree	Nurse
Agree	Agree	Agree	Neutral	Neutral	Agree	Strongly Agree	Agree	Strongly Agree	Disagree	Agree	Neutral	Neutral	Disagree	Neutral	Neutral	Neutral	Strongly disagree	Strongly disagree	Strongly disagree	Strongly Agree	Neutral	Strongly disagree	Agree	Strongly disagree	Agree	Strongly disagree	Strongly disagree	Neutral	Strongly Agree	Strongly Agree	Neutral	Neutral	Strongly Agree	Strongly Agree	Neutral	Neutral	Neutral	Disagree	Neutral	Nurse
Agree	Agree	Neutral	Neutral	Agree	Agree	Strongly Agree	Disagree	Strongly Agree	Agree	Strongly Agree	Disagree	Neutral	Disagree	Strongly disagree	Strongly disagree	Strongly disagree	Strongly disagree	Strongly disagree	Strongly disagree	Strongly disagree	Agree	Strongly disagree	Strongly disagree	Strongly disagree	Strongly disagree	Neutral	Strongly disagree	Neutral	Strongly disagree	Strongly disagree	Strongly disagree	Strongly disagree	Agree	Agree	Disagree	Agree	Strongly Agree	Strongly Agree	Agree	Physician
Agree	Agree	Strongly Agree	Agree	Neutral	Strongly Agree	Strongly Agree	Agree	Strongly Agree	Agree	Agree	Neutral	Agree	Neutral	Strongly disagree	Strongly disagree	Agree	Strongly disagree	Agree	Agree	Agree	Strongly Agree	Strongly disagree	Agree	Neutral	Agree	Disagree	Neutral	Agree	Neutral	Neutral	Agree	Agree	Agree	Strongly Agree	Agree	Agree	Neutral	Disagree	Neutral	Nurse
Neutral	Neutral	Strongly Agree	Strongly Agree	Strongly Agree	Strongly Agree	Strongly Agree	Disagree	Strongly Agree	Strongly Agree	Strongly Agree	Strongly Agree	Strongly Agree	Agree	Strongly Agree	Neutral	Strongly Agree	Strongly Agree	Agree	Strongly Agree	Strongly Agree	Strongly Agree	Strongly disagree	Strongly Agree	Disagree	Neutral	Strongly disagree	Strongly disagree	Strongly Agree	Strongly Agree	Strongly Agree	Strongly Agree	Agree	Strongly Agree	Strongly Agree	Strongly Agree	Disagree	Agree	Agree	Agree	Nurse
Agree	Agree	Agree	Agree	Disagree	Disagree	Neutral	Disagree	Agree	Agree	Strongly Agree	Disagree	Strongly Agree	Neutral	Disagree	Neutral	Neutral	Disagree	Strongly disagree	Neutral	Neutral	Agree	Strongly disagree	Agree	Agree	Neutral	Disagree	Disagree	Neutral	Agree	Agree	Agree	Agree	Agree	Agree	Agree	Agree	Agree	Disagree	Disagree	Nurse
Neutral	Neutral	Disagree	Agree	Disagree	Disagree	Strongly Agree	Neutral	Strongly Agree	Strongly Agree	Strongly Agree	Neutral	Agree	Agree	Agree	Neutral	Neutral	Disagree	Strongly disagree	Agree	Neutral	Agree	Strongly disagree	Agree	Disagree	Agree	Disagree	Neutral	Strongly Agree	Agree	Agree	Agree	Agree	Agree	Agree	Agree	Disagree	Neutral	Neutral	Neutral	Nurse
Agree	Agree	Agree	Strongly Agree	Neutral	Agree	Strongly Agree	Agree	Strongly Agree	Strongly Agree	Strongly Agree	Strongly Agree	Strongly Agree	Agree	Neutral	Agree	Agree	Neutral	Neutral	Agree	Strongly Agree	Agree	Strongly disagree	Strongly Agree	Neutral	Agree	Neutral	Neutral	Agree	Agree	Agree	Agree	Strongly Agree	Strongly Agree	Strongly Agree	Strongly Agree	Strongly Agree	Strongly Agree	Strongly disagree	Disagree	Nurse
Neutral	Agree	Agree	Agree	Agree	Strongly Agree	Strongly Agree	Neutral	Strongly Agree	Agree	Agree	Agree	Agree	Agree	Disagree	Agree	Agree	Disagree	Neutral	Strongly disagree	Neutral	Neutral	Disagree	Disagree	Disagree	Neutral	Disagree	Disagree	Agree	Strongly Agree	Strongly Agree	Strongly Agree	Agree	Strongly Agree	Strongly Agree	Agree	Neutral	Neutral	Disagree	Neutral	Nurse
Agree	Agree	Agree	Strongly Agree	Disagree	Agree	Strongly Agree	Disagree	Strongly Agree	Strongly Agree	Strongly Agree	Agree	Disagree	Disagree	Neutral	Neutral	Agree	NA	Strongly Agree	Strongly Agree	Strongly Agree	NA	Strongly Agree	Strongly Agree	Strongly Agree	Strongly Agree	Strongly disagree	Strongly disagree	Agree	Strongly Agree	Strongly Agree	Strongly Agree	Agree	Strongly Agree	Strongly Agree	Strongly Agree	Disagree	Strongly Agree	Neutral	Neutral	Physician
Strongly Agree	Agree	Strongly Agree	Neutral	Strongly disagree	Neutral	Neutral	Strongly disagree	Disagree	Disagree	Agree	Disagree	Disagree	Disagree	Strongly disagree	Strongly disagree	Strongly disagree	Strongly disagree	Strongly disagree	Agree	Disagree	Agree	Disagree	Neutral	Agree	Neutral	Strongly disagree	Neutral	Strongly disagree	Strongly Agree	Strongly Agree	Neutral	Agree	Agree	Agree	Agree	Neutral	Agree	Disagree	Neutral	Nurse
Neutral	Neutral	Neutral	Neutral	Neutral	Agree	Agree	Neutral	Strongly Agree	Neutral	Strongly Agree	Neutral	Agree	Neutral	Neutral	Neutral	Neutral	Strongly disagree	Strongly disagree	Agree	Agree	Agree	Strongly disagree	Neutral	Disagree	Neutral	Neutral	Neutral	Agree	Agree	Agree	Agree	Agree	Agree	Agree	Agree	Neutral	Neutral	Agree	Agree	Nurse
Agree	Neutral	Agree	Neutral	Disagree	Disagree	Neutral	Agree	Strongly Agree	Agree	Strongly Agree	Strongly Agree	Agree	Strongly Agree	Strongly Agree	Strongly disagree	Agree	Strongly Agree	Agree	Disagree	Agree	Agree	Strongly Agree	Strongly Agree	Strongly Agree	Strongly Agree	Neutral	Neutral	Neutral	Agree	Agree	Agree	Neutral	Agree	Agree	Agree	Disagree	Agree	Neutral	Agree	Nurse
Neutral	Agree	Strongly Agree	Strongly Agree	Neutral	Disagree	Strongly Agree	Disagree	Strongly Agree	Disagree	Strongly Agree	Neutral	Strongly Agree	Neutral	Strongly disagree	Disagree	Agree	Agree	Neutral	Strongly Agree	Neutral	Strongly Agree	Strongly Agree	Agree	Agree	Agree	Strongly disagree	Strongly disagree	Neutral	Strongly Agree	Strongly Agree	Agree	Agree	Strongly Agree	Strongly Agree	Strongly Agree	Neutral	Agree	Neutral	Neutral	Nurse
Neutral	Neutral	Neutral	Strongly Agree	Neutral	Disagree	Strongly Agree	Neutral	Strongly Agree	Neutral	Strongly Agree	Strongly Agree	Disagree	Neutral	Strongly Agree	Neutral	Neutral	Agree	Neutral	Strongly Agree	Strongly Agree	Strongly Agree	Neutral	Strongly Agree	Neutral	Neutral	Strongly disagree	Disagree	Neutral	Agree	Agree	Agree	Strongly Agree	Strongly Agree	Strongly Agree	Strongly Agree	Agree	Neutral	Neutral	Neutral	Nurse
Neutral	Neutral	Strongly Agree	Strongly Agree	Agree	Strongly Agree	Strongly Agree	Agree	Strongly Agree	Strongly Agree	Strongly Agree	Strongly Agree	Strongly Agree	Strongly Agree	Strongly Agree	Strongly Agree	Strongly disagree	Strongly Agree	Neutral	Strongly Agree	Strongly Agree	Strongly Agree	Strongly Agree	Strongly Agree	Agree	Agree	Disagree	Strongly disagree	Neutral	Agree	Agree	Neutral	Neutral	Strongly Agree	Strongly Agree	Agree	Strongly Agree	Strongly Agree	Disagree	Disagree	Nurse
Agree	Agree	Agree	Agree	Neutral	Neutral	NA	Neutral	Agree	Agree	Strongly Agree	Agree	Agree	Neutral	Disagree	Agree	Neutral	Strongly disagree	Strongly disagree	Disagree	Neutral	Agree	Strongly disagree	Strongly Agree	Strongly Agree	Strongly Agree	Disagree	Disagree	Agree	Strongly Agree	Strongly Agree	Strongly Agree	Agree	Strongly Agree	Strongly Agree	Agree	Disagree	Neutral	Disagree	Neutral	Nurse
Neutral	Disagree	Agree	Strongly Agree	Neutral	Agree	Neutral	Agree	Neutral	Neutral	Agree	Neutral	Agree	Agree	Strongly disagree	Neutral	Neutral	Strongly disagree	Strongly disagree	Strongly disagree	Strongly Agree	Neutral	Neutral	Agree	Neutral	Agree	Disagree	Neutral	Disagree	Agree	Agree	Agree	Agree	Agree	Agree	Strongly Agree	Neutral	Neutral	Disagree	Disagree	Nurse
Neutral	Agree	Agree	Disagree	Disagree	Disagree	Neutral	Neutral	Agree	Agree	Agree	Agree	Agree	Agree	Strongly disagree	Agree	Agree	Strongly disagree	Strongly disagree	Strongly disagree	Agree	Neutral	Strongly disagree	Agree	Agree	Neutral	Strongly disagree	Disagree	Neutral	Agree	Agree	Agree	Agree	Agree	Strongly Agree	Agree	Agree	Agree	Strongly disagree	Strongly disagree	Nurse
Strongly Agree	Strongly Agree	Agree	Neutral	Neutral	Strongly disagree	Strongly Agree	Agree	Strongly Agree	Strongly Agree	Disagree	Strongly disagree	Neutral	Strongly Agree	Strongly disagree	Strongly disagree	Strongly disagree	Strongly disagree	Strongly Agree	Strongly disagree	Strongly Agree	Agree	Strongly Agree	Strongly Agree	Strongly Agree	Strongly Agree	Strongly disagree	Disagree	Strongly Agree	Disagree	Disagree	Strongly Agree	Agree	Neutral	Strongly Agree	Strongly Agree	Agree	Strongly Agree	Disagree	Disagree	Nurse
Disagree	Neutral	Agree	Strongly Agree	Agree	Disagree	Strongly Agree	Neutral	Strongly Agree	Agree	Strongly Agree	Strongly disagree	Strongly Agree	Neutral	Strongly disagree	Strongly disagree	Strongly disagree	Strongly disagree	Strongly disagree	Strongly disagree	Strongly disagree	Strongly disagree	Strongly disagree	Neutral	Neutral	Agree	Neutral	Disagree	Agree	Agree	Agree	Agree	Agree	Agree	Strongly Agree	Neutral	Neutral	Disagree	Agree	Agree	Nurse
Agree	Agree	Agree	Neutral	Disagree	Disagree	Neutral	Neutral	Strongly Agree	Strongly Agree	Strongly Agree	Neutral	Agree	Agree	Strongly disagree	Agree	Agree	Strongly disagree	Strongly disagree	Neutral	Strongly Agree	Neutral	Strongly disagree	Strongly Agree	Strongly Agree	Strongly Agree	Strongly disagree	Neutral	Neutral	Agree	Agree	Agree	Strongly Agree	Strongly Agree	Strongly Agree	Strongly Agree	Neutral	Neutral	Disagree	Disagree	Nurse
Neutral	Neutral	Neutral	Agree	Agree	Strongly Agree	Strongly Agree	Neutral	Strongly Agree	Neutral	Strongly Agree	Disagree	Agree	Agree	Strongly disagree	Strongly disagree	Strongly disagree	Strongly disagree	Strongly disagree	Agree	Agree	Agree	Neutral	Agree	Disagree	Neutral	Neutral	Neutral	Neutral	Agree	Neutral	Disagree	Agree	Agree	Agree	Strongly Agree	Disagree	Disagree	Agree	Neutral	Nurse
Agree	Disagree	Agree	Strongly Agree	Disagree	Disagree	Strongly Agree	Neutral	Strongly Agree	Strongly Agree	Strongly Agree	Disagree	Agree	Disagree	Strongly disagree	Strongly disagree	Strongly disagree	Strongly disagree	Strongly disagree	Neutral	Neutral	Agree	Strongly disagree	Strongly Agree	Strongly Agree	Strongly Agree	Disagree	Disagree	Strongly Agree	Agree	Agree	Neutral	Neutral	Strongly Agree	Strongly Agree	Strongly Agree	Strongly Agree	Strongly Agree	Strongly disagree	Disagree	Nurse
Neutral	Agree	Agree	Agree	Neutral	Neutral	Agree	NA	Strongly Agree	Agree	Agree	Neutral	Agree	Agree	Disagree	Disagree	Disagree	Disagree	NA	Agree	NA	NA	Agree	Agree	Neutral	Agree	Neutral	Agree	Neutral	Agree	Neutral	Disagree	Neutral	Strongly Agree	Strongly Agree	NA	Agree	Agree	Neutral	Neutral	Nurse
Neutral	Neutral	Strongly Agree	Strongly Agree	Strongly disagree	Neutral	Strongly Agree	Strongly Agree	Strongly Agree	Strongly Agree	Strongly Agree	Strongly Agree	Strongly Agree	Strongly Agree	Strongly Agree	Agree	Strongly Agree	Disagree	Strongly Agree	Strongly Agree	Strongly Agree	Strongly Agree	Strongly disagree	Strongly Agree	Strongly Agree	Strongly Agree	Strongly disagree	Disagree	Strongly disagree	Agree	Agree	Strongly Agree	Agree	Strongly Agree	Strongly Agree	Strongly Agree	Strongly Agree	Strongly Agree	Strongly disagree	Strongly disagree	Nurse
Neutral	Neutral	Neutral	Agree	Agree	Agree	Strongly Agree	Neutral	Agree	Agree	Agree	Disagree	Disagree	Agree	Strongly disagree	Strongly disagree	Strongly disagree	Strongly disagree	Strongly disagree	Disagree	Neutral	Neutral	Strongly disagree	Strongly Agree	Agree	Strongly Agree	Disagree	Disagree	Strongly disagree	Disagree	Disagree	Agree	Strongly disagree	Agree	Neutral	Agree	Agree	Agree	Disagree	Neutral	Nurse
Neutral	Neutral	Neutral	Strongly Agree	Agree	Agree	Strongly Agree	Agree	Strongly Agree	Strongly Agree	Strongly Agree	Strongly Agree	Agree	Strongly Agree	Neutral	Neutral	Strongly Agree	Strongly Agree	Disagree	Strongly Agree	Strongly Agree	Strongly Agree	Strongly Agree	Strongly Agree	Strongly Agree	Strongly Agree	Disagree	Disagree	Strongly Agree	Strongly Agree	Strongly Agree	Strongly Agree	Neutral	Agree	Agree	Agree	Agree	Neutral	Agree	Agree	Physician
Neutral	Neutral	Agree	Strongly Agree	Agree	Agree	Agree	Agree	Neutral	Neutral	Strongly Agree	Agree	Neutral	Agree	Neutral	Disagree	Neutral	Disagree	Strongly disagree	Strongly Agree	Agree	Strongly Agree	Strongly disagree	Agree	Agree	Agree	Disagree	Disagree	Agree	Strongly Agree	Agree	Agree	Agree	Agree	Agree	Strongly Agree	Agree	Agree	Disagree	Disagree	Physician
Neutral	Disagree	Strongly Agree	Strongly Agree	Strongly Agree	Agree	Strongly Agree	Agree	Strongly Agree	Strongly Agree	Strongly Agree	Strongly Agree	Strongly Agree	Neutral	Strongly disagree	Agree	Agree	Strongly disagree	Strongly disagree	Strongly disagree	Strongly Agree	Strongly Agree	Strongly Agree	Strongly Agree	Agree	Strongly disagree	Strongly disagree	Strongly disagree	Strongly disagree	Agree	Agree	Agree	Strongly Agree	Strongly Agree	Strongly Agree	Strongly Agree	Neutral	Agree	Strongly disagree	Agree	Nurse
Neutral	Agree	Strongly Agree	Agree	Agree	Neutral	Neutral	Disagree	Strongly Agree	Neutral	Agree	Agree	Neutral	Disagree	Strongly disagree	Strongly disagree	Strongly Agree	Strongly disagree	Strongly disagree	Strongly Agree	Agree	Agree	Neutral	Agree	Agree	Neutral	Disagree	Neutral	Disagree	Disagree	Disagree	Neutral	Neutral	Neutral	Agree	Agree	Agree	Agree	Disagree	Strongly disagree	Nurse
Neutral	Agree	Agree	Strongly Agree	Neutral	Strongly Agree	Agree	Disagree	Strongly Agree	Agree	Strongly Agree	Agree	Agree	Agree	Agree	Agree	Strongly disagree	Strongly disagree	Neutral	Strongly disagree	Agree	Agree	Strongly disagree	Agree	Neutral	Neutral	Neutral	Agree	Agree	Agree	Neutral	Agree	Neutral	Strongly Agree	Strongly Agree	Agree	Neutral	Agree	Neutral	Neutral	Nurse
Neutral	Neutral	Strongly Agree	Agree	Neutral	Agree	Agree	Disagree	Disagree	Disagree	Disagree	Disagree	Disagree	Neutral	Disagree	Disagree	Agree	Disagree	Disagree	Neutral	Agree	Strongly disagree	Strongly disagree	Agree	Neutral	Agree	Disagree	Disagree	Agree	Disagree	Neutral	Neutral	Agree	Agree	Agree	Agree	Agree	Agree	Disagree	Neutral	Nurse
